# Supplementary material for: Effects of Binaural Beat Stimulation in Adults with Stuttering
Source: Brain Sci. 2023 Feb 11;13(2):309. doi: 10.3390/brainsci13020309 (PMC9954735; doi:10.3390/brainsci13020309)
Supplement: Supplementary file 1 [file brainsci-13-00309-s001.zip]

Archive with 1 entries (1 files):
- brainsci-2121959-supplementary.pdf
